# Supplementary material for: Clinical Significance of Psychiatric Comorbidities Among Outpatients With Gambling Disorder in Japan: A 12‐Month Follow‐Up Study
Source: Neuropsychopharmacol Rep. 2025 May 1;45(2):e70016. doi: 10.1002/npr2.70016 (PMC12044289; doi:10.1002/npr2.70016)
Supplement: Supplementary file 1 — Data S1. [file NPR2-45-e70016-s001.xlsx]

## Sheet: Sheet1
通し番号	施設番号	年齢	性別	教育年数	現在の生活状況	現在の婚姻状況	現在の就労状況	病気にかかった経験	タバコを除く併存疾患	うつ病	双極性障害	行動嗜癖	不安障害	アルコール依存障害	主たる疾患名	疾患名	病気	病気の年齢	病気	病気の年齢	病気	発症年齢	タバコ経験	年齢	頻繁に発生した年齢	耐性	離脱	身体症状	本数	種類	銘柄	お酒の経験	お酒を始めた年齢	頻出お酒	やめられなかったこと	イライラ	身体症状	飲酒頻度	飲酒頻度高い経験	お酒の種類	量	薬物	1	2	3	4	5	6	7
1	R-0	24	1	16	2	1	5	1	1	0	1	0	0	0	双極性障害		双極性障害			18			1	19	22	0	0	2	7	紙たばこ	キャメル メンソール	1	18	21	0	0	0	2		ハイボール	250	0
3	R-1	36	1	14	1	3	1	0	0	0	0	0	0	0	なし		なし						0									1	18	18	0	0	0	2		ビール	500	0
5	F-1	35	1	16	1	3	1	0	0	0	0	0	0	0			なし						1	20	25	0	0	0	20	紙たばこ	ケント1mgロング	0										0
8	F-4	42	1	12	1	3	1	0	0	0	0	0	0	0									1	18	18	1	1	0	10	可燃式タバコ	アイコスメンソール	1	20	20	0	0	0	4	1	チューハイ	350	0
10	F-6	47	1	12	2	1	4	1	1	1	0	0	0	0	うつ病		うつ病			34			1	27	27	0	0	0	10	紙たばこ	わかば	0										0
13	F-7	45	1	12	2	5	1	0	0	0	0	0	0	0			なし						1	16	18	0	0	0	10	可燃式タバコ	マルボロ	1	18	30	0	0	0	3	1	ビール焼酎ワイン日本酒	2000	0
15	SS-1	35	1	16	1	3	7	0	0	0	0	0	0	0	なし								0									1	20	20	0	0	0	4	1	ウーロンハイ	750	0
16	F-9	26	1	16	1	1	1	0	0	0	0	0	0	0									1	20	20	1	1	0	10	紙たばこ	KOOL	1	20	20	0	0	0	4	1	ビール1000ml	焼酎500ml	0
17	F-10	43	1	9	2	1	8	1	1	0	0	1	0	0	軽度知的障害 自傷行為 放火		統合失調症			22	軽度知的障害	0	1	17	17	1	1	0	20	紙たばこ	わかば	0										0
18	Lif-1	43	1	16	1	3	1	1	1	1	0	0	0	0	うつ病		うつ病			36			0									1	19	20	0	0	0	4	1	ワイン	1000	0
20	Lif-3	53	1	12	2	5	8	1	1	1	0	0	0	0	うつ病		精神疾患			53			1	30	30	1	1	0	40	紙たばこ	キャスターマイルド	1	16	20	0	0	0	4	1	缶ビール	700	0
22	N-3	41	1	12	1	5	7	1	1	1	0	1	0	0	うつ病、性行為関連								0									1	20	20	0	0	0	2		ビール	700	0
23	O-1	39	1	16	1	3	1	0	0	0	0	0	0	0	なし								0									1	20	20	0	0	0	4	1	ビール500ml	カクテル500ml	0
24	N-4	41	1	14	1	3	1	0	1	0	0	1	0	0	ゲーム使用障害								1	20	20	1	1	0	10	アイコス	アイコス用マルボロミント	0										0
25	F-11	28	1	9	1	3	2	1	1	1	0	0	0	1	アルコール使用障害、うつ病								1	12	14	1	1	1	10	紙たばこ メビウス		1	12	18	0	0	0	4	1	ビールを1000ml 焼酎を3000ml		0
26	F-12	44	1	16	1	3	1	0	0	0	0	0	0	0									1	20	35	1	1	0	20	紙たばこ メビウス		1	20	25	0	0	0	4	1	ビールや焼酎を	1000	0
27	O-2	28	1	12	1	1	4	0	0	0	0	0	0	0	なし								0									1	18	20	0	0	0	2		ビール	500ml	0
29	Lif-4	27	1	12	2	1	1	1	1	1	0	0	0	0	うつ病		抑うつ			27			0									1	20	20	0	0	0	1		ビール500ml		0
30	R-4	32	2	12	2	1	4	1	1	1	0	0	1	1	うつ病 広場恐怖 社会恐怖								1	20	20	1	1	2	10	可燃式タバコ	グローハイパー ケント トゥルーメンソール	1	20	30	1	1	0	4	1	発泡酒を700ml ストロングチューハイを700ml		0
31	F-13	59	1	16	1	3	1	1	1	1	0	0	0	0	うつ病		うつ病						1	16	25	1	1	1	20	紙たばこ	メビウス 3mg	1	20	25	0	0	0	4	1	ビール	700	0
32	R-5	59	1	16	2	1	1	1	1	0	0	1	0	0	知的障害疑い、買物、性行為		不眠症	知的障害疑い					0									1	20	20	0	0	0	2		ビール7杯		0
35	R-6	49	1	12	1	5	8	0	0	0	0	0	0	0									1	18	18	1	1	0	20	紙たばこ	ラークマイルド	1	20	20	0	0	0	4	1	ビール	1000	0
36	Lif-5	37	1	16	1	3	1	0	0	0	0	0	0	0	なし								0									1	20	24	0	0	0	4	1	ビール	1500	0
38	R-7	41	1	12	2	1	8	1	0	0	0	0	0	0	逃走癖		逃走癖			24			1	14	20	1	1	1	15	紙たばこ	メビウス8mg	0										0
41	T-4	36	1	12	1	3	7	0	1	0	1	0	0	0	双極性障害								1	15	30	1	1	0	20	紙たばこ	メビウス	1	20	25	0	0	0	4	1	ビール	1400	0
43	T-5	40	1	14	1	3	1	0	1	0	0	1	0	0	窃盗								1	13	18	1	1	1	15	可燃式たばこ		1	18	25	0	0	1	4	1	焼酎	200	0
44	Lif-6	50	1	12	1	3	4	1	1	1	0	0	1	0	うつ病 パニック障害		うつ病						1	18	42	0	0	0	12	紙たばこ	LARK MILD	1	19	35	0	0	0	3	1	ビール	1000	0
45	Lif-7	25	1	12	1	1	4	1	1	1	0	1	0	0	窃盗症 うつ病		うつ病			18			1	15	20	1	1	0	30	紙たばこ	メビウス6mgロング	0										0
47	SS-4	37	1	14	2	1	1	1	1	1	0	0	0	0	強迫性障害 うつ病		強迫性障害（以前から病院に複数通う）			35			1	16	22	1	1	0	20	紙たばこ	セブンスター7mm	1	18	22	0	0	0	4	1	ビール	500缶を12本	0
48	Lif-8	37	1	12	1	4	8	0	1	0	0	0	1	0	強迫性障害 パニック障害								0									1	17	35	0	0	0	3	1	チューハイ	500ml	0
50	Y-1	29	1	14	1	4	1	0	0	0	0	0	0	0	なし								0									0										0
53	T-6	36	1	12	2	5	1	1	0	0	0	0	0	0	なし								0									1	17	35	0	0	0	4	1	生ビール	3000ml	0
55	SS-7	45	1	16	1	3	1	0	0	0	0	0	0	0	なし								0									0										0
56	Y-3	28	1	12	1	3	1	0	0	0	0	0	0	0									1	15	20	1	1	0	20	可燃式たばこ	glo	0										0
57	Y-4	40	1	12	1	3	1	0	1	0	0	1	0	0	性行為関連								1	14		1	1	1	10	IQOS	マルボロ	1	20	20	0	0	0	2		チューハイ	350ml	0
58	Y-5	38	1	12	1	3	1	1	1	1	0	0	0	0	うつ病		うつ病						1	18	18	1	1	0	15	紙たばこ	マルボロメンソールライト8mL	1	18	18	0	0	0	3	1	ビール	1000ml	0
59	Y-6	22	1	16	1	1	4	0	0	0	0	0	0	0	なし								0									0										0
61	R-8	33	2	14	1	3	1	1	1	1	0	0	1	0	うつ病 社交不安症			適応障害	20	うつ病	30		1	20	30	0	1	0	25	紙たばこ	Duo(バージニア）	0										0
62	Y-8	22	1	12	1	1	5	0	0	0	0	0	0	0	なし								0									1	20	20	0	0	1	3	1	チューハイ	500ml	0
63	SA-1	37	1	14	1	3	1	1	1	0	0	0	1	0	解離性障害、パニック障害	解離性障害		解離性障害	33				1	20	20	1	0	1	5	紙たばこ	メビウス	1	20	20	0	0	0	4	1	ビール 日本酒	1000ml 500ml	0
64	R-9	25	1	16	2	1	5	1	1	0	0	0	1	0	不安障害			不安障害	20				0									1	20	22	0	0	0	3	1	ハイボール	400ml	0
65	Y-9	25	1	14	1	4	1	1	1	1	0	0	1	0	大うつ病性障害 社交不安障害		うつ病	うつ病	25				1	20	23	0	0	0	10	アイコス マルボロ		1	20	23	0	0	0	3	1	ビール 700mLまたはハイボール500mL		0
66	R-10	51	1	16	2	5	1	0	0	0	0	0	0	0		てんかん 脳挫傷							1	17	23	1	0	0	12	紙たばこ	winston	1	16	23	0	0	0	4	1	焼酎	340ml	0
67	R-11	29	1	12	3	5	8	0	1	0	0	1	1	0	社交不安症 性行為関連								1	15	28	1	1	1	40	可燃式	セブンスター	0										0
68	R-12	47	1	16	1	2	7	0	1	0	0	1	0	0	ゲーム障害								0									1	17	20	0	0	0	3	1	ビール	500	0
69	R-13	45	1	12	1	3	1	0	1	0	0	0	0	0	知的障害疑い	知的障害疑い							1	20	23	0	0	0	20	可燃式タバコ	グロー	1	20	20	0	0	0	4	1	ビール 500ml チューハイ500ml		0
70	R-14	38	1	16	2	1	1	0	1	1	0	0	0	0	大うつ病性障害								0									1	20	20	0	0	0	4	1	チューハイ	500ml	0
71	Y-10	35	1	14	1	1	7	1	1	0	0	0	0	1	アルコール使用障害								1	20	20	1	1	0	15	アイコスミント		1	20	20	0	0	0	3	1	ビール	700ml	0
72	Y-11	48	1	16	1	2	1	0	0	0	0	0	0	0									1	33	23	0	1	0	30	紙たばこ	メビウスライト	0										0
74	R-15	31	1	12	1	3	9	1	1	0	0	0	1	0	強迫性障害 PTSD 広場恐怖		SZ	22	PTSD	31			1	20	20	0	0	0	2	可燃式たばこ	メンソール	0										0
75	R-16	36	1	16	1	3	1	0	0	0	0	0	0	0									1	18	20	0	0	0	8	紙たばこ	セブンスター	1	18	20	0	0	0	4	1	ビール 1500ml サワー700ml		0
77	R-17	46	1	12	2	1	8	0	1	0	0	1	0	0	窃盗症								1	19	20	1	0	0	10	紙たばこ	ラークマイルドロング	0										0
78	F-15	26	1	12	1	1	1	0	0	0	0	0	0	0	なし								0									0										0
79	AB-3	54	1	12	1	3	1	0	1	0	0	1	0	0	ゲーム障害								1	19	20	1	0	0	20	紙たばこ	セブンスター	1	20	20	0	0	0	4	1	ビール500ml 日本酒2合		0
80	R-18	35	1	14	2	5	8	0	0	0	0	0	0	0									1	20	25	1	1	1	15	可燃式たばこ	PloomX(CAMEL)	0										0
81	Y-12	27	1	14	1	3	1	0	0	0	0	0	0	0	なし								0									1	20	20	0	0	0	3	1	チューハイ	300ml	0
82	R-19	56	1	16	2	1	1	1	0	0	0	0	0	0			軽いノイローゼ	19					1	19	23	0	0	0	30	紙たばこ	メビウス10mg	1	19	31	0	0	0	3	1	ビール1000ml 焼酎ウイスキー600ml		0
83	R-20	39	1	16	2	1	1	1	1	1	0	0	0	0	うつ病		うつ病	22					1	20	22	1	1	0	20	可燃式たばこ	アイコス	1	20	22	0	0	0	4	1	ビール1000ml		0
84	R-21	39	1	9	1	1	8	0	1	0	0	1	0	0	窃盗癖		糖尿病	39					1	20	30	1	1	0	15	紙たばこ	マルボロ	1	20	30	0	0	0	4	1	ビール・チューハイ1000ml		0
85	Y-13	31	1	16	1	3	1	0	1	0	0	1	0	0	ゲーム障害								0																			0
[truncated: 244 more columns]
